# Supplementary material for: Electroantennogram response of the parasitoid, Microplitis croceipes to host-related odors: The discrepancy between relative abundance and level of antennal responses to volatile compound
Source: F1000Res. 2017 Mar 9;5:2725. Originally published 2016 Nov 21. [Version 2] doi: 10.12688/f1000research.10104.2 (PMC5302146; doi:10.12688/f1000research.10104.2)
Supplement: EAG responses of Microplitis croceipes to synthetic compounds and correlation with relative abundance of compounds [file f1000research-5-11957-s0000.tgz]

Archive with 1 entries (1 files):
- bde0071e-b29a-41be-9ad9-0c95b1daa64f_Dataset_1.csv
