# Supplementary material for: Electroantennogram response of the parasitoid, Microplitis croceipes to host-related odors: The discrepancy between relative abundance and level of antennal responses to volatile compound
Source: F1000Res. 2017 Mar 9;5:2725. Originally published 2016 Nov 21. [Version 2] doi: 10.12688/f1000research.10104.2 (PMC5302146; doi:10.12688/f1000research.10104.2)
Supplement: EAG responses of Microplitis croceipes to synthetic compounds and correlation with relative abundance of compounds [file f1000research-5-11957-s0000.tgz › bde0071e-b29a-41be-9ad9-0c95b1daa64f_Dataset_1.csv]

Compounds tested								EAG response (mV)
	Rep 1	Rep 2	Rep 3	Rep 4	Rep 5	Rep 6	Rep 7	Rep 8	Rep 9	Rep 10	Rep 11	Rep 12	Rep 13	Rep 14	Rep 15
Hexane (control 1)	0.072	0.165	0.056	0.178	0.093	0.157	0.081	0.053	0.099	0.096	0.05	0.26	0.156	0.063	0.118
Alpha-Pinene	0.224	0.129	0.181	0.151	0.215	0.075	0.181	0.255	0.108	0.102	0.133	0.229	0.118	0.118	0.202
Beta-Pinene	0.13	0.235	0.096	0.072	0.151	0.035	0.169	0.154	0.047	0.087	0.062	0.329	0.118	0.078	0.158
1-Octen-3-ol	0.486	0.472	0.413	0.258	0.761	0.181	0.672	0.694	0.169	0.191	0.255	0.437	0.357	0.266	0.368
3-Octanone	0.502	0.484	0.496	0.496	0.514	0.166	0.676	0.761	0.169	0.188	0.228	0.566	0.469	0.22	0.498
Myrcene	0.23	0.283	0.166	0.325	0.209	0.069	0.313	0.31	0.047	0.123	0.1	0.204	0.181	0.089	0.138
Limonene	0.136	0.15	0.066	0.224	0.355	0.169	0.148	0.322	0.035	0.066	0.127	0.097	0.152	0.097	0.339
2-Ethylhexanol	0.389	0.621	0.416	0.788	0.752	0.633	0.355	0.508	0.145	0.041	0.178	0.441	0.432	0.217	0.403
Decanal	1.188	0.868	1.057	1.182	1.667	0.996	1.197	1.276	0.337	0.807	0.455	0.599	0.774	0.355	0.736
Tridecane	0.425	0.519	0.459	0.465	0.547	0.45	0.514	0.657	0.761	0.184	0.228	0.542	0.418	0.213	0.418
Tetradecane	0.212	0.405	0.355	0.428	0.529	0.288	0.401	0.52	0.566	0.276	0.133	0.275	0.368	0.149	0.382
(E)-Beta-Caryophyllene	0.203	0.155	0.306	0.288	0.465	0.23	0.395	0.377	0.242	0.12	0.155	0.318	0.214	0.069	0.235
Alpha-Humulene	0.12	0.153	0.203	0.184	0.316	0.123	0.227	0.377	0.163	0.133	0.095	0.228	0.191	0.052	0.339
Alpha-Farnesene	0.191	0.208	0.264	0.331	0.502	0.206	0.413	0.599	0.273	0.166	0.248	0.339	0.316	0.086	0.359
Bisabolene	0.2	0.266	0.422	0.252	0.374	0.239	0.453	0.602	0.297	0.313	0.249	0.62	0.319	0.289	0.556
Alpha-Bisabolol	0.066	0.118	0.148	0.114	0.267	0.062	0.178	0.3	0.066	0.084	0.072	0.127	0.1	0.103	0.219
Hexane (control 2)	0.017	0.059	0.084	0.066	0.081	0.012	0.096	0.099	0.029	0.023	0.031	0.097	0.03	0.021	0.083
Correlation data
Compound	Rel. Amt (%)	Absolute EAG (mV)
Alpha-Pinene	15.1	0.077866667
Beta-Pinene	1.6	0.051666667
1-Octen-3-ol	1.4	0.3145
3-Octanone	0.8	0.3447
Myrcene	2.7	0.1038
Limonene	9.1	0.089
2-Ethylhexanol	2.2	0.338333333
Decanal	1	0.815433333
Tridecane	6.2	0.369166667
Tetradecane	2.4	0.2683
(E)-Beta-Caryophyllene	29.2	0.1673
Alpha-Humulene	6.5	0.109433333
Alpha-Farnesene	0.8	0.2159
Bisabolene	8.6	0.279233333
Alpha-Bisabolol	7.9	0.056233333
